# Supplementary material for: Comparative omics reveals conserved extracellular matrix signatures during mammary tumor progression
Source: Front Oncol. 2026 Mar 24;16:1788746. doi: 10.3389/fonc.2026.1788746 (PMC13053510; doi:10.3389/fonc.2026.1788746)
Supplement: Supplementary file 1 [file Table1.xlsx]

## Sheet: Planilha1
UniProtKB	Gene		UniProtKB	Gene		UniProtKB	Gene
A0A0F7RNT6	ANXA5		A0A8I3NSW1	SEPTIN9		A0A8I3Q7T6	HSD17B10
A0A1B1X469	ATP5F1A		A0A8I3NT24	CAND1		A0A8I3Q7V7	ASPH
A0A5F4BNM9	LGALS1		A0A8I3NT93			A0A8I3Q7Y3	CD9
A0A5F4CJM7			A0A8I3NTA9	VPS35		A0A8I3Q8F0	UBA1
A0A5F4CSK0	RUVBL2		A0A8I3NTF0	CBX3		A0A8I3Q8F7	G6PD
A0A5F4D4Q9	DNAJA3		A0A8I3NTI6	RECK		A0A8I3Q8N6	LUC7L2
A0A6S4Q348	MMP2		A0A8I3NTJ7	IGFBP7		A0A8I3Q8Q9	MFAP5
A0A8I3M9P4	CFHR5		A0A8I3NTN9	FARSA		A0A8I3Q8U2	H2BC25
A0A8I3M9Q4	GNB2		A0A8I3NTV7	CFD		A0A8I3Q8W6	RNH1
A0A8I3MA32	SUB1		A0A8I3NTW0			A0A8I3Q938	FAP
A0A8I3MA67	TRIM28		A0A8I3NTW6	CILP2		A0A8I3Q997	NDUFA10
A0A8I3MAL2	S100A9		A0A8I3NTX4	CANT1		A0A8I3Q9M3	DNPEP
A0A8I3MAV2			A0A8I3NTY4	LIN7C		A0A8I3Q9Y4	CFP
A0A8I3MAW3	C4BPB		A0A8C0N8E3	VIM		A0A8I3Q9Z2	COPA
A0A8I3MBF5	RUVBL2		A0A8I3NU09	MAT2A		A0A8I3QAD7	LOC477072
A0A8I3MBG0	PSMA5		A0A8I3NU77	PAFAH1B1		A0A8I3QAR9	PRDX4
A0A8I3MBI0	HYOU1		A0A8I3NUC6	PSMB2		A0A8I3QAY6	FHL3
A0A8I3MBN3	PCOLCE		A0A8I3NUJ8	LDHB		A0A8I3QBE3	ATP6V1E1
A0A8I3MBX9	C1QBP		A0A8I3NUL4	RAP1B		A0A8I3QBP0	ANXA4
A0A8I3MC52			A0A8I3NUL8	LGALS9		A0A8I3QCB4	GFRA1
A0A8I3MC95	DNAJA3		A0A8I3NUN2	MCAM		A0A8I3QCC4	UQCRC1
A0A8I3MCA7	ITIH5		A0A8I3NUT4	H2AC14		A0A8I3QDT2	RANBP1
A0A8I3MCF0	NID2		A0A8I3NV69	SF3B2		A0A8I3QEY8	HADHB
A0A8I3MCG8	MTHFD1		A0A8I3NV94	LOC608750		A0A8I3QF27	COL6A6
A0A8I3MD29	MMP2		A0A8I3NV96	DDX1		A0A8I3QH94	ITGA6
A0A8I3MD95	ALDOA		A0A8I3NVC1	C5		A0A8I3QI99	DCLK1
A0A8I3MDS4	APOA4		A0A8I3NVE8	CST6		A0A8I3QIQ3	EIF1AX
A0A8I3MDV8	CFHR5		A0A8I3NVG0	DLST		A0A8I3QJZ3	RPLP0
A0A8I3ME07	GNB2		A0A8I3NVG7			A0A8I3QNP3	LOC607874
A0A8I3ME47	NDUFV2		A0A8I3NVI4	JUP		A0A8I3QRM6	GSTP1
A0A8I3MEC8	SUB1		A0A8I3NVK2	ETFB		A0A8I3QRU9	SMC1A
A0A8I3MEN1			A0A8I3NVL0	MYO1C		A0A8I3QUR2	ITIH3
A0A8I3MEU4	MFAP2		A0A8I3NVN8	LOC119876012		A0A8I3QWF6	LIPA
A0A8I3MEY1	SYNM		A0A8I3NVP4	SIGLEC1		A0A8I3QZ05	STIP1
A0A8I3MF21	SNRNP70		A0A8I3NVU0	SEPTIN11		A0A8I3RP62	U2AF2
A0A8I3MF27	RPS19		A0A8I3NVU4	SERPINE2		A0A8I3RP66	H2AX
A0A8I3MFG0	FKBP3		A0A8I3NVZ2	CYFIP1		A0A8I3RP80	NUCB1
A0A8I3MFK0	S100A9		A0A8I3NW16	PACSIN2		A0A8I3RPI6	LOC100855558
A0A8I3MFN6			A0A8I3NW23	LOC482436		A0A8I3RPP8	PURA
A0A8I3MFY4	NUDT21		A0A8I3NW54	CSTB		A0A8I3RQ92	PLOD1
A0A8I3MG03	SARS1		A0A8I3NW70	TPM3		A0A8I3RQE5	CORO1A
A0A8I3MGB5	TBL2		A0A8I3NW81	PSMA7		A0A8I3RQK2	ENPP1
A0A8I3MGF1	BLVRB		A0A8I3NWE1	NOP58		A0A8I3RQL7	EHD2
A0A8I3MGN1	EPB41L2		A0A8I3NWE5	EIF1		A0A8I3RQP1	B9D2
A0A8I3MGP5	C4BPB		A0A8I3NWH5	RPS27		A0A8I3RQP9	VPS4B
A0A8I3MGS3	ILF2		A0A8I3NWI3	RPS21		A0A8I3RQQ5	SPTB
A0A8I3MGS5	PSMA5		A0A8I3NWL1	ACP1		A0A8I3RQT1	NMNAT1
A0A8I3MGU2	UQCRC2		A0A8I3NWN6	MTAP		A0A8I3RQU3	QKI
A0A8I3MGZ7	HSP90AA1		A0A8I3NWQ3	PRDX6		A0A8I3RQY4	RPS5
A0A8I3MH35	S100A16		A0A8I3NWS4	HNRNPR		A0A8I3RR31	MYL12B
A0A8I3MHD1	HYOU1		A0A8I3NWU4	MRC2		A0A8I3RR71	RPS25
A0A8I3MHG0	PCOLCE		A0A8I3NXD1	EIF3A		A0A8I3RRA4	LAMA2
A0A8I3MHG7	C1QBP		A0A8I3NXE8	KRT15		A0A8I3RRB6	PYGL
A0A8I3MHH6			A0A8I3NXF1	TIAL1		A0A8I3RRK4
A0A8I3MHI9			A0A8I3NXH4	NSFL1C		A0A8I3RRR7	LOC100687259
A0A8I3MHS0	YWHAG		A0A8I3NXK9	PSMC2		A0A8I3RRU1	ERH
A0A8I3MHW7	LAMC1		A0A8I3NXU2	RAB14		A0A8I3RRX0	ACADM
A0A8I3MHY1	GMFB		A0A8I3NXU5	C1QTNF5		A0A8I3RRX6	GTF2I
A0A8I3MI67	LAMB3		A0A8I3NY06	PTBP1		A0A8I3RS69	RPS9
A0A8I3MI68	CFL2		A0A8I3NY33	AHCY		A0A8I3RS96	DPT
A0A8I3MIA5	FIS1		A0A8I3NY48	CCT2		A0A8I3RSD7	CCAR1
A0A8I3MID1	EIF2S1		A0A8I3NY65	RPL38		A0A8I3RSE4	GNAI3
A0A8I3MIF5	FERMT2		A0A8I3NYF9	EPX		A0A8I3RSI3	C8G
A0A8I3MIG0	ITIH5		A0A8I3NYI8	FMOD		A0A8I3RSK1	EPCAM
A0A8I3MIR0	ARPC1B		A0A8I3NYW8	RPSA		A0A8I3RSP2	DYNC1H1
A0A8I3MIV0	NID2		A0A8I3NYX9	KTN1		A0A8I3RSQ2	RACK1
A0A8I3MJ33	SRRT		A0A8I3NZ15	PRDX2		A0A8I3RSV5	PNN
A0A8I3MJD4	FH		A0A8I3NZ27	COPE		A0A8I3RSW0	LTBP4
A0A8I3MJJ7	MTHFD1		A0A8I3NZ42	CLEC11A		A0A8I3RSY6	ACAT1
A0A8I3MJK4	ERO1A		A0A8I3NZ78	MAN2B1		A0A8I3RT11	NAP1L1
A0A8I3MJP4	ALDOA		A0A8I3NZD1	AFG2A		A0A8I3RT18	VDAC3
A0A8I3MJT5	VTN		A0A8I3NZI7	BSG		A0A8I3RT41	MFGE8
A0A8I3MKA8	HNRNPU		A0A8I3NZJ6	MMRN1		A0A8I3RT50	ACTN1
A0A8I3MKC0	EFTUD2		A0A8I3NZP6	KPNB1		A0A8I3RT77	VAT1
A0A8I3MKE1	ALYREF		A0A8I3NZR1	SRSF2		A0A8I3RTC9	PAFAH1B2
A0A8I3MKL7	APOA4		A0A8I3NZT7	VAPB		A0A8I3RTG4	DHX9
A0A8I3MKM6	RTRAF		A0A8I3P018	UQCRH		A0A8I3RTH2	EIF3B
A0A8I3MKN5	S100A12		A0A8I3P088	ADAMTSL4		A0A8I3RTK5	MYO1F
A0A8I3MKP5	SUCLA2		A0A8I3P0A2	DNAJA1		A0A8I3RTL0	UGDH
A0A8I3MKR5	NANS		A0A8I3P0T6	C8A		A0A8I3RTP3	COTL1
A0A8I3MKW3	FASN		A0A8I3P0U9	NUP62		A0A8I3RTT6	RPS12
A0A8I3MKY6	NDUFV2		A0A8I3P0V3	PSMA3		A0A8I3RTV7	LGALS4
A0A8I3ML39			A0A8I3P0Z8	BAG2		A0A8I3RTZ2	G3BP1
A0A8I3ML63	MYH11		A0A8I3P187	MACROH2A1		A0A8I3RU50	MAP4
A0A8I3ML75			A0A8I3P1B5	ACOT13		A0A8I3RUA8	H1-0
A0A8I3MLA0	MFAP2		A0A8I3P1C0	NONO		A0A8I3RUC8	LSM3
A0A8I3MLE2	CCL23		A0A8I3P1F5	HNRNPA1		A0A8I3RUE7	TINAGL1
A0A8I3MLI4	CNP		A0A8I3P1K2	NDUFA8		A0A8I3RUF1	HDGF
A0A8I3MLL5	PARP1		A0A8I3P1V7	SRSF1		A0A8I3RUF5	RAB5B
A0A8I3MLQ0	CRABP2		A0A8I3P1Z7	DLA-DOB		A0A8I3RUL5	EIF3D
A0A8I3MLZ4	NUMA1		A0A8I3P212	DSP		A0A8I3RUW0	TXNRD1
A0A8I3MM38	GPAA1		A0A8I3P230	SERPINB6		A0A8I3RUW5	MYL6B
A0A8I3MM60	SYNM		A0A8I3P231	NDUFB10		A0A8I3RUY1	IST1
A0A8I3MM93	IQGAP1		A0A8I3P294	RAD21		A0A8I3RUZ7	UPP1
A0A8I3MMC1	RPS19		A0A8I3P2C0	LTBP2		A0A8I3RV21	PLEC
A0A8I3MMG4	FKBP3		A0A8I3P2C5	TGFBI		A0A8I3RV50	EEF2
A0A8I3MMG9			A0A8I3P2D4	DYNLL2		A0A8I3RV60	AMBP
A0A8I3MML4			A0A8I3P2D7	CCT4		A0A8I3RV88	CCT3
A0A8I3MMN3			A0A8I3P2E5	NOP56		A0A8I3RVL3	SEC13
A0A8I3MMT0			A0A8I3P2H8			A0A8I3RVN4	HINT1
A0A8I3MMU7	UBTF		A0A8I3P2L6	AKR1B1		A0A8I3RVN9	ARPC5L
A0A8I3MMW4	FLOT2		A0A8I3P2M2			A0A8I3RVP8	TNN
A0A8I3MMY6	TTR		A0A8I3P2N6			A0A8I3RVQ3	APBB1
A0A8I3MN54	SNX3		A0A8I3P2S6	ANXA11		A0A8I3RVQ5	CNPY2
A0A8I3MNE2	CAVIN1		A0A8I3P2V1			A0A8I3RVS4	ANXA8L1
A0A8I3MNF1	XDH		A0A8I3P2W7	MFAP4		A0A8I3RVS6	PICALM
A0A8I3MNR2	ARPC5		A0A8I3P342	ISG15		A0A8I3RVW1	ABRACL
A0A8I3MNT8	NUDT21		A0A8I3P391	SERPINB1		A0A8I3RVY4	LIMS1
A0A8I3MPB3	CCT6A		A0A8I3P3F2	MYOF		A0A8I3RW00	CDH1
A0A8I3MPF7	ANXA6		A0A8I3P3F3	CFL1		A0A8I3RW25	JCHAIN
A0A8I3MPG2	SARS1		A0A8I3P3F4	CBS		A0A8I3RW49	SNX2
A0A8I3MPH7	HSPA5		A0A8I3P3H6	SRPX2		A0A8I3RWM1	ARHGDIA
A0A8I3MPP1	AHNAK		A0A8I3P3K1			A0A8I3RWX4	RPL8
A0A8I3MPS3	TBL2		A0A8I3P3N6	CA2		A0A8I3RWZ8	LOC100856399
A0A8I3MPU5	BLVRB		A0A8I3P3P4	ACSS2		A0A8I3RX37	COL1A1
A0A8I3MPW3	EPB41L2		A0A8I3P3Q3	ALDH5A1		A0A8I3RX63
A0A8I3MQ25	FKBP10		A0A8I3P3Q7	SCP2		A0A8I3RXG5	CALD1
A0A8I3MQ27	TARDBP		A0A8I3P3S6	MYL1		A0A8I3RXK0	IMMT
A0A8I3MQ40	USP7		A0A8I3P3W0	HMGCL		A0A8I3RXK2	PSMD6
A0A8I3MQ54	MYO18A		A0A8I3P3Z6	SERPINF2		A0A8I3RXP6	PAICS
A0A8I3MQ57	ELOB		A0A8I3P3Z7	SPTA1		A0A8I3RXS6	VDAC2
A0A8I3MQ72	COL11A1		A0A8I3P433	SUCLG1		A0A8I3RXT2	LASP1
A0A8I3MQ78	PSMD3		A0A8I3P478	MMP9		A0A8I3RXV3	PSMB3
A0A8I3MQ87			A0A8I3P4C2	PDHB		A0A8I3RY44	CACYBP
A0A8I3MQD6	CANT1		A0A8I3P4H0	SDHA		A0A8I3RYC4	SH3GL1
A0A8I3MQG0	SERPINC1		A0A8I3P4P4	UGGT1		A0A8I3RYC9	KHSRP
A0A8I3MQG4	TMX1		A0A8I3P4P6	CMSS1		A0A8I3RYX3	EEF1D
A0A8I3MQJ7	GLO1		A0A8I3P4S3	VBP1		A0A8I3RYZ8	PYCARD
A0A8I3MQM8	OSTF1		A0A8I3P4S7	HAGH		A0A8I3RZ46	ACAA2
A0A8I3MQR3	CD109		A0A8I3P4U5	CHCHD3		A0A8I3RZ65	ANXA3
A0A8I3MQX9	ITGAM		A0A8I3P4X4			A0A8I3RZ98	KRT15
A0A8I3MR05	NDUFB9		A0A8I3P4Z0	CSK		A0A8I3RZA5	CPOX
A0A8I3MR19	UQCRC2		A0A8I3P561	GSR		A0A8I3RZD9	ADRM1
A0A8I3MR56			A0A8I3P587	IGHM		A0A8I3RZF5	PAPLN
A0A8I3MR78	HSP90AA1		A0A8I3P597	DNAJB11		A0A8I3RZN5	RPL14
A0A8I3MR89	MYO1D		A0A8I3P5D6	PCBP2		A0A8I3RZS1
A0A8I3MRB3	SLC25A24		A0A8I3P5G6	MDH1		A0A8I3RZV0
A0A8I3MRC0	YWHAE		A0A8I3P5H2	MANF		A0A8I3RZY0	LETM1
A0A8I3MRD6	WDR5		A0A8I3P5J5			A0A8I3S028	FSCN1
A0A8I3MRE6	S100A16		A0A8I3P5S8	ECM1		A0A8I3S033	EFEMP2
A0A8I3MRK3	PSMD11		A0A8I3P5Y1	TPD52L2		A0A8I3S0B7	SERPINF1
A0A8I3MRL7			A0A8I3P5Y9	SNRPB		A0A8I3S0B8	CNN1
A0A8I3MRT4	CARHSP1		A0A8I3P633	CCAR2		A0A8I3S0C0	LOXL3
A0A8I3MRV5	MSI2		A0A8I3P684	LUM		A0A8I3S0H1	TOMM70
A0A8I3MS09	COL5A1		A0A8I3P691	RAB7A		A0A8I3S0H7
A0A8I3MS45	MDH2		A0A8I3P698	PDLIM5		A0A8I3S0I8
A0A8I3MS52	OXCT1		A0A8I3P6D3	RPLP1		A0A8I3S0K7	PKP1
A0A8I3MS70	ANP32B		A0A8I3P6G1	RUVBL1		A0A8I3S0M3	CTSB
A0A8I3MS75	FBN2		A0A8I3P6H2	MPO		A0A8I3S0P1	PRKCSH
A0A8I3MSA0			A0A8I3P6H9	ARHGDIB		A0A8I3S0Q3	CNN2
A0A8I3MSD1	TMED10		A0A8I3P6L6	ACO2		A0A8I3S0Y4	TRA2B
A0A8I3MSD7	ALDH6A1		A0A8I3P6S7			A0A8I3S100	PLIN4
A0A8I3MSE1			A0A8I3P6Y8	PHF5A		A0A8I3S110	PRELP
A0A8I3MSG4	EIF4A3		A0A8I3P751	EIF3G		A0A8I3S122	CTSS
A0A8I3MSH0	RNPS1		A0A8I3P763	LARS1		A0A8I3S166	TLN2
A0A8I3MSI1			A0A8I3P7A3	HNRNPH2		A0A8I3S1C9
A0A8I3MST1	CFD		A0A8I3P7B2	TPM1		A0A8I3S1K4
A0A8I3MSX4			A0A8I3P7C3	H1-10		A0A8I3S1K7	ABI3BP
A0A8I3MT06	YWHAG		A0A8I3P7D1	HNRNPD		A0A8I3S1L8	COPG1
A0A8I3MT25	DLST		A0A8I3P7I0	CDH13		A0A8I3S1V9	NDUFS1
A0A8I3MT85			A0A8I3P7V9	EDIL3		A0A8I3S1X7	HDAC2
A0A8I3MTA2	ETFB		A0A8I3P7Y3	SRSF7		A0A8I3S1X8	F13A1
A0A8I3MTE4	MYO1C		A0A8I3P828	COL1A2		A0A8I3S1Z6	PSMC5
A0A8I3MTJ9	LAMC1		A0A8I3P874	VCAN		A0A8I3S201	CMPK1
A0A8I3MTV9	GMFB		A0A8I3P891	HNRNPDL		A0A8I3S238	IDH3B
A0A8I3MTX6	LAMB3		A0A8I3P8D5			A0A8I3S244	LOC119871403
A0A8I3MTX9	RPL38		A0A8I3P8G2	CAVIN2		A0A8I3S2B3	AGRN
A0A8I3MU13	KTN1		A0A8I3P8S9	CCT8		A0A8I3S2F8	PPL
A0A8I3MU16	PSME1		A0A8I3P8T3	TFG		A0A8I3S2M7	U2AF1
A0A8I3MU76	KPNB1		A0A8I3P8T5	CSRP1		A0A8I3S2Q1	SLC25A6
A0A8I3MU96	FIS1		A0A8I3P8T7	CTNND1		A0A8I3S2V9	TXNDC5
A0A8I3MUG5	PSMA3		A0A8I3P941			A0A8I3S2Y1	RBM12
A0A8I3MUT4	NONO		A0A8I3P982	LOC478702		A0A8I3S2Z8	LAMP2
A0A8I3MUT8	NDUFA8		A0A8I3P9A2	TIMM10		A0A8I3S301	LOC100856782
A0A8I3MV04	SRSF1		A0A8I3P9Q5	HMGB2		A0A8I3S308	PRPF19
A0A8I3MV19	EIF2S1		A0A8I3P9X5	PODN		A0A8I3S343	EIF5
A0A8I3MV29	LTBP2		A0A8I3P9Y9	PGK1		A0A8I3S396	SOD1
A0A8I3MV64	FERMT2		A0A8I3PA03	LIMA1		A0A8I3S3C0	RBM39
A0A8I3MV65	CCT4		A0A8I3PA71	ALDH2		A0A8I3S3D0	THSD4
A0A8I3MV85	CREG1		A0A8I3PA99	FBLN5		A0A8I3S3D5	HTRA2
A0A8I3MVB8			A0A8I3PAG4	RBP4		A0A8I3S3K8	COX5A
A0A8I3MVD4	ARPC1B		A0A8I3PAG9	HTRA1		A0A8I3S3M9	COL4A1
A0A8I3MVE3			A0A8I3PAI8	APP		A0A8I3S3P1	SPR
A0A8I3MVP9			A0A8I3PAS0	HAPLN1		A0A8I3S401	GATD3
A0A8I3MVT0	ALDH5A1		A0A8I3PAX2	ERP29		A0A8I3S425	UGP2
A0A8I3MVW4	SERPINF2		A0A8I3PB05	PPP1R7		A0A8I3S463	UPF1
A0A8I3MVW9	SDHA		A0A8I3PB62	RPL6		A0A8I3S467	GARS1
A0A8I3MW04	VBP1		A0A8I3PB85	PSMD4		A0A8I3S474	ACADVL
A0A8I3MW56	HAGH		A0A8I3PB96			A0A8I3S4A9	TPM1
A0A8I3MW81			A0A8I3PBA0	BCHE		A0A8I3S4B6	SEC31A
A0A8I3MWE5	IGHM		A0A8I3PBA6	SH3BGRL		A0A8I3S4B8	DCTN1
A0A8I3MWM3	MANF		A0A8I3PBB2	PSMD1		A0A8I3S4L4	ACADSB
A0A8I3MWS0	A1BG		A0A8I3PBD8	PFKL		A0A8I3S4Q8	SORBS1
A0A8I3MWW9	SRRT		A0A8I3PBE9	SPON1		A0A8I3S4S9	ALDH9A1
A0A8I3MX02	MPO		A0A8I3PBL9	LOC119866566		A0A8I3S4Y6	SEPTIN2
A0A8I3MX11			A0A8I3PBM2	SNRPE		A0A8I3S4Z6	ACTR1A
A0A8I3MX48	HNRNPH2		A0A8I3PBM7	AKR1A1		A0A8I3S525	RPL24
A0A8I3MXC2			A0A8I3PBN7	LAMA4		A0A8I3S556	GOLGB1
A0A8I3MXC4	FH		A0A8I3PBR7	KNG1		A0A8I3S565	AP2A1
A0A8I3MXG8	TFG		A0A8I3PBU4	TUBA1B		A0A8I3S580	SND1
A0A8I3MY15	CSRP1		A0A8I3PBW1	PIP		A0A8I3S593	ACTR2
A0A8I3MY51			A0A8I3PBZ1	RPS4X		A0A8I3S5D2
A0A8I3MYE2	PGK1		A0A8I3PC35	SF3B6		A0A8I3S5F7	DHRS7
A0A8I3MYG1	TUBB6		A0A8I3PCB5	NDUFB7		A0A8I3S5M5	GLG1
A0A8I3MYH1	PPP1R7		A0A8I3PCB7	PPIB		A0A8I3S5M8	PDIA3
A0A8I3MYH8			A0A8I3PCD8	SEC62		A0A8I3S5S9	PTPN6
A0A8I3MYV4	SH3BGRL		A0A8I3PCE5	PSMA2		A0A8I3S614	PDLIM1
A0A8I3MZ55	TPR		A0A8I3PCG6	CPNE3		A0A8I3S659	YWHAH
A0A8I3MZ66	BCAM		A0A8I3PCI5	COL3A1		A0A8I3S669	CBR1
A0A8I3MZF6	TIMM9		A0A8I3PCV3	ETF1		A0A8I3S6C6	PSMD2
A0A8I3MZK7			A0A8I3PCW0	DSTN		A0A8I3S6F7	SPTAN1
A0A8I3MZL8			A0A8I3PD38	MYH14		A0A8I3S6Q5	PSMD13
A0A8I3MZS6			A0A8I3PD54	ITGAV		A0A8I3S6S5	ACSS1
A0A8I3N025	VTN		A0A8I3PD78	RRBP1		A0A8I3S6W4	KARS1
A0A8I3N028	HNRNPU		A0A8I3PDA9	TIMM9		A0A8I3S705	BPI
A0A8I3N072	TUBB4B		A0A8I3PDC5	EEA1		A0A8I3S716	LBP
A0A8I3N096	EFTUD2		A0A8I3PDD5	CNBP		A0A8I3S740	ERC1
A0A8I3N0B0	ALYREF		A0A8I3PDJ5	FETUB		A0A8I3S757	EIF4A1
A0A8I3N0D3	NDUFS6		A0A8I3PDS4	SF3A1		A0A8I3S7P0	DDX17
A0A8I3N0D7			A0A8I3PDW6	EVPL		A0A8I3S7Q6	NSF
A0A8I3N0P1	PLBD1		A0A8I3PEA3	CCT5		A0A8I3S7R9	LAMB1
A0A8I3N0U2	CLTC		A0A8I3PEA6	CSPG4		A0A8I3S7U5	SQOR
A0A8I3N0V4	C1S		A0A8I3PEC3	FLNB		A0A8I3S7V4	THRAP3
A0A8I3N0W8			A0A8I3PEI2	SERPING1		A0A8I3S7X5	SSB
A0A8I3N132	PTPRC		A0A8I3PEJ9	RRAS		A0A8I3S7Z3	COL6A1
A0A8I3N153	PSMA1		A0A8I3PEP2	SUSD2		A0A8I3S850	KRT77
A0A8I3N165	TTN		A0A8I3PER7	RPL22		A0A8I3S8M0
A0A8I3N175			A0A8I3PES0			A0A8I3S8S8	CAPRIN1
A0A8I3N1B1	HSPA2		A0A8I3PET9	HRG		A0A8I3S958	LOC478277
A0A8I3N1D8	KRT75		A0A8I3PEZ2			A0A8I3S9S8	PXMP2
A0A8I3N1H9	DDX3X		A0A8I3PF25	GPD1L		A0A8I3SA72	LOC100856765
A0A8I3N1J1	SON		A0A8I3PF26	COX5B		A0A8I3SAL0	PDIA6
A0A8I3N1K9	RBMX		A0A8I3PF37	FLII		A0A8I3SAZ0	PEBP1
A0A8I3N1M4	KRT75		A0A8I3PFB8	EIF5A		A0A8I3SB22	EIF4G1
A0A8I3N1N2	IDH3G		A0A8I3PFJ6	DPYSL3		A0A8I3SBE8	ATP1B3
A0A8I3N1W6	EPDR1		A0A8I3PG61	SNRPD3		A0A8I3SBI9	EPRS1
A0A8I3N1X6	PTPA		A0A8I3PG67	PKM		A0A8I3SBK9	ATP1A1
A0A8I3N1X7	SDF2L1		A0A8I3PG86	PRDX1		A0A8I3SBP4	RPRD1B
A0A8I3N2C8	TNS1		A0A8I3PGB2			A0A8I3SBX3	GDI1
A0A8I3N2F1	SUCLA2		A0A8I3PGH9	SUN2		A0A8I3SC19	PGAM1
A0A8I3N2H6	ARL3		A0A8I3PGJ7	FN1		A0A8I3SCF8	GGH
A0A8I3N2P8	CD44		A0A8I3PGM5	PSMC3		A0A8I3SCG6
A0A8I3N2X1	NANS		A0A8I3PGU2	FLNC		A0A8I3SCG8	LOC610636
A0A8I3N2Z7	FASN		A0A8I3PGX5	PRMT1		A0A8I3SCI3	TOP1
A0A8I3N305			A0A8I3PH30	RPL13A		A0A8I3SCJ3	PRKAR2A
A0A8I3N366	FHL1		A0A8I3PH35	LOC609402		A0A8I3SCJ9	LOC477072
A0A8I3N375	FLG		A0A8I3PHH7	COPB1		A0A8I3SCN7	EIF2S3
A0A8I3N3I4			A0A8I3PHI4	FN1		A0A8I3SCS1	TWF2
A0A8I3N3J1	MSN		A0A8I3PHJ7	KERA		A0A8I3SCT4	FERMT3
A0A8I3N3S5	B2M		A0A8I3PHK7	PECAM1		A0A8I3SCV9	TAGLN2
A0A8I3N3W6	RPL10		A0A8I3PHP0	NDUFS3		A0A8I3SCX0	AIFM1
A0A8I3N404	TUFM		A0A8I3PHU5	ILF3		A0M8U6	TES
A0A8I3N467	RPN2		A0A8I3PI20	FBN1		A0M8V0	CAPZA2
A0A8I3N480	KRT127		A0A8I3PI32	LGMN		A1ILJ0	SERPINA1
A0A8I3N493	SERPINA4		A0A8I3PID4	TPM1		A8QWU1	ckpi
A0A8I3N4A7	HADH		A0A8I3PIE0	ADIPOQ		A8W340	PHB1
A0A8I3N4I8	PRPS2		A0A8I3PIH3	ALCAM		B1H0W0	IGF2R
A0A8I3N4M0	SET		A0A8I3PIK8	AHSG		C0LQL0	S100A8
A0A8I3N4Q0	MYH11		A0A8I3PIQ0			D0VWQ3	RPL18
A0A8I3N4Q3	DKC1		A0A8I3PIQ1	HSPA9		D0VWQ4	Rpl36a
A0A8I3N4T5	SEC23A		A0A8I3PIY1	FAM162A		D5IGC9	THBS2
A0A8I3N4W8	PRKAR1A		A0A8I3PJ02	EEF1B2		E2QUE7	RPL26
A0A8I3N516	RPL35		A0A8I3PJ23	AK3		E2QWF5	FKBP4
A0A8I3N580	PRDX5		A0A8I3PJ40	ASPN		E2QXF3	RPL15
A0A8I3N5I3	FLNA		A0A8I3PJ84	KRT18		E2QXU5	SF3A3
A0A8I3N5K9	CCL23		A0A8I3PJ87	TUBB4B		E2QZG2
A0A8I3N636	PTGFRN		A0A8I3PJ94	DNM2		E2R2I5	UBE2V1
A0A8I3N650	CNP		A0A8I3PJD0	CRIP2		E2R5M5	NACA
A0A8I3N686	H2BC25		A0A8I3PJD9	MATR3		E2R6K5	GALK1
A0A8I3N694	PARP1		A0A8I3PJI1	DPP7		E2RE76	APOA4
A0A8I3N6E4	CRABP2		A0A8I3PJI8	COL4A2		E2REK6	CALM2
A0A8I3N6H6	FHL3		A0A8I3PJR6	NCL		E2RGM0	S100A10
A0A8I3N6K0	HADHB		A0A8I3PJS4	CPB1		E2RH47	RPS3
A0A8I3N6M9	EIF1AX		A0A8I3PJU4	NDUFS6		E2RHH8
A0A8I3N6P4	GSTP1		A0A8I3PJU5	PSPC1		E2RHL4	ARF6
A0A8I3N6P6	SMC1A		A0A8I3PK18			E2RKA8	RPL32
A0A8I3N6X9	NUMA1		A0A8I3PK48	DLD		E2RQ08	RPN1
A0A8I3N734	ENPP1		A0A8I3PK94	COL5A2		E2RR58	RPL12
A0A8I3N7A0	GPAA1		A0A8I3PK96	CPHL1		E2RST4	SSBP1
A0A8I3N7B3			A0A8I3PKA9	PLBD1		F1PM53	TUBA1A
A0A8I3N7F2	STAT3		A0A8I3PKH4	PSMB1		F1PWM2	LOC106558335
A0A8I3N7F8	GTF2I		A0A8I3PKI7	PNP		F1PYE3	Hsp27
A0A8I3N7H7	GNAI3		A0A8I3PKK3	PPFIBP1		F1PZA1	IDH1
A0A8I3N7I4	C8G		A0A8I3PKS3	CLTC		F2Z4P4	EEF1A1
A0A8I3N7J1	ACLY		A0A8I3PKT1	RCN2		F5C3N2	MME
A0A8I3N7P9	DYNC1H1		A0A8I3PKT4	C1S		H9GW87	TALDO1
A0A8I3N7R9	ANGPTL2		A0A8I3PKW8	LOC475399		H9GWG6
A0A8I3N7S3	PAFAH1B2		A0A8I3PL59	PDIA5		J9P621	ATP5PO
A0A8I3N7V2	DHX9		A0A8I3PL79	H2AZ1		J9P6S8	H2BC15
A0A8I3N7X4	UPP1		A0A8I3PL90	PALLD		J9P9Z7	RPS20
A0A8I3N7Y9	AMBP		A0A8I3PLA3	APEX1		M9PM25	RALY
A0A8I3N8E9	CCT3		A0A8I3PLC2	RPS11		O02678	BGN
A0A8I3N8K2	ARPC5L		A0A8I3PLH2	RPS23		O18835	GUSB
A0A8I3N8Q9	ANXA8L1		A0A8I3PLH8			O18840	ACTB
A0A8I3N8S3	SDF2		A0A8I3PLI7	RPL30		O46674	ATP2A2
A0A8I3N902			A0A8I3PLL9	RNASE4		O97492	CAT
A0A8I3N997	PAICS		A0A8I3PLN8	CHMP4B		O97556	GDI2
A0A8I3N9D0	SH3GL1		A0A8I3PM34	APIP		O97578	CTSC
A0A8I3N9D6			A0A8I3PM54	COL6A2		P01785
A0A8I3N9G3	ACAA2		A0A8I3PM69	MGP		P05124	CKB
A0A8I3N9H6			A0A8I3PM91	LPP		P06583	ATP1B1
A0A8I3N9I4			A0A8I3PMB8	RPL3		P10463	CAPS
A0A8I3N9K6	LETM1		A0A8I3PME6	EIF2S2		P15944
A0A8I3N9N7	FSCN1		A0A8I3PMH7	PTPRC		P16967	SSR1
A0A8I3N9S8			A0A8I3PMI1	ARF4		P18470
A0A8I3N9V3			A0A8I3PMK2	FBLN2		P18649	APOE
A0A8I3N9X5			A0A8I3PML0	PSMA1		P21842	CMA1
A0A8I3NA03	NAGLU		A0A8I3PMN8	ETFA		P25473	CLU
A0A8I3NA28			A0A8I3PMR7	DNAJB1		P33703	APOH
A0A8I3NA58	ABI3BP		A0A8I3PMS5	RPL18A		P33729	ICAM1
A0A8I3NA82			A0A8I3PMZ7	PFKM		P38400	GNAI2
A0A8I3NAC0	TXNDC5		A0A8I3PN08	CRKL		P38486	LGALS3
A0A8I3NAD8	LAMP2		A0A8I3PN55	PDCD6IP		P41148	HSP90B1
A0A8I3NAG7	UBTF		A0A8I3PNB6	TTN		P49256	LMAN2
A0A8I3NAI6	GARS1		A0A8I3PNE7	EIF4A2		P49822	ALB
A0A8I3NAL9	FLOT2		A0A8I3PNK7	ITGB2		P49824	MYH7
A0A8I3NAM1			A0A8I3PNN7	RPS7		P50551	VASP
A0A8I3NAM6	TTR		A0A8I3PNP3	KRT75		P54714	TPI1
A0A8I3NAQ6	SPTAN1		A0A8I3PNX9	COQ10B		P55745	RAB21
A0A8I3NAS3	ACSS1		A0A8I3PNY2	HPRT1		P60524	HBB
A0A8I3NAU8	KRT77		A0A8I3PP30	KRT75		P60529	HBA
A0A8I3NAU9	SNX3		A0A8I3PP66	IGFBP5		P60952	CDC42
A0A8I3NAW5	CAVIN1		A0A8I3PPA7	CTNNA1		P61105	RAB2A
A0A8I3NBD6	TOP1		A0A8I3PPA9	RPS8		P62822	RAB1A
A0A8I3NBF1	EIF2S3		A0A8I3PPB1	OLFML3		P62825	RAN
A0A8I3NBF8	XDH		A0A8I3PPD5	DDX3X		P62872	GNB1
A0A8I3NBF9	AIFM1		A0A8I3PPP6	PACSIN3		P62999	RAC1
A0A8I3NBI4	FGA		A0A8I3PPR5	SON		P81709
A0A8I3NBI7	P4HB		A0A8I3PPR8	RBMX		Q0X0E5	CYB5R3
A0A8I3NBJ0			A0A8I3PPT0	OAT		Q28270	CD34
A0A8I3NBJ3	ARF6		A0A8I3PPT9	KRT75		Q28275	FN1
A0A8I3NBT5			A0A8I3PPU8	THBS1		Q28294	GNAQ
A0A8I3NBU4			A0A8I3PPW3	ARPC2		Q29393	DCN
A0A8I3NBW3			A0A8I3PPW4	SSRP1		Q2TFN9	HSPA4
A0A8I3NC97	CCT6A		A0A8I3PPW7	LAMP1		Q2Z1P8	SLC4A1
A0A8I3NCA7	ANXA6		A0A8I3PPY1	SERPIND1		Q30437	DLA
A0A8I3NCC9			A0A8I3PQ00	IDH3G		Q3ZKN1	CTSK
A0A8I3NCE9	HNRNPA2B1		A0A8I3PQ11	EPDR1		Q4LAL9	CTSD
A0A8I3NCH2	ATP5F1B		A0A8I3PQ21	PTPA		Q50KA8	NME2
A0A8I3NCJ5	HSPA5		A0A8I3PQ52	H2BC3		Q50KA9	NME1
A0A8I3NCP8	SRSF3		A0A8I3PQ72	MXRA5		Q53VB8	FTL
A0A8I3NCQ4	AHNAK		A0A8I3PQ73	GOLGA3		Q5TJE9	RPS18
A0A8I3NCS3	RPS28		A0A8I3PQI3	COL18A1		Q5WR10	DDX39B
A0A8I3NCZ2	ARPC4		A0A8I3PQJ7	OPA1		Q5XFN2	DES
A0A8I3NCZ3	ATP5F1D		A0A8I3PQP3	CAPN1		Q6EIY9	KRT1
A0A8I3NCZ6	NIPSNAP2		A0A8I3PQS3	COL5A3		Q6TEQ7	ANXA2
A0A8I3ND03	SUGT1		A0A8I3PQS5	RPS10		Q6TN20	CAMP
A0A8I3ND36	AP2B1		A0A8I3PQU8	YWHAQ		Q6YKA4	HMGB1
A0A8I3ND98	RPS26		A0A8I3PQZ1	BUB3		Q7YQC6	HSPA1
A0A8I3NDI5	DARS1		A0A8I3PQZ6	POSTN		Q863Z4	MTPN
A0A8I3NDK3	RTCA		A0A8I3PR11	CDK17		Q8HY67	ANP32A
A0A8I3NDL3	CAPN2		A0A8I3PRF4	NAMPT		Q8HZM5	GLUL
A0A8I3NDU5	EEF1G		A0A8I3PRG1	CD36		Q8MJ46	PPP1CC
A0A8I3NDV0	PDLIM4		A0A8I3PRM4	EIF3M		Q8MJD1	ELANE
A0A8I3NDX1	FKBP10		A0A8I3PRS1	COPS3		Q95MP7	FTH1
A0A8I3NEG1	NT5E		A0A8I3PRU8	GART		Q9GL24	CTSL
A0A8I3NEG9	PPP1CB		A0A8I3PRW1	CBR3		Q9N0Y3	MX1
A0A8I3NEK0	LMNA		A0A8I3PRZ5	COPB2		Q9TQX6	DBI
A0A8I3NEM6	FCGR1A		A0A8I3PS70	OGN		Q9TRY9	GLB1
A0A8I3NEN0	NDRG1		A0A8I3PS85	SDF2L1		Q9TV56	S100A4
A0A8I3NEU6	OLFM4		A0A8I3PS94	RNF114
A0A8I3NEY9	ITGAD		A0A8I3PSF6	TNS1
A0A8I3NF50	CAPZA1		A0A8I3PSM2	HDLBP
A0A8I3NF98	ATP6V1G1		A0A8I3PSN4	DDX5
A0A8I3NFB9	RPS27A		A0A8I3PSQ1	EFHD1
A0A8I3NFD2	EIF3F		A0A8I3PSX7	AP2M1
A0A8I3NFG9	ITGA3		A0A8I3PSZ5	VIL1
A0A8I3NFI3	P4HA2		A0A8I3PT76	LXN
A0A8I3NFI7	TUBB4A		A0A8I3PT87	GPX1
A0A8I3NFJ3	GC		A0A8I3PTA4	SCEL
A0A8I3NFM5	USP7		A0A8I3PTG9	ARHGAP1
A0A8I3NFR8	MYO18A		A0A8I3PTH7	RPGR
A0A8I3NFU9	GNAS		A0A8I3PTN2	PCBP1
A0A8I3NG14	CAP1		A0A8I3PTP5	ECHS1
A0A8I3NG17	IDH3A		A0A8I3PTQ7	MPRIP
A0A8I3NGE2	SRI		A0A8I3PTS4	HNRNPF
A0A8I3NGP8	RPS15		A0A8I3PTU8	VWA1
A0A8I3NGQ0	CRK		A0A8I3PU32	ARL3
A0A8I3NGT1	COL11A1		A0A8I3PU47	CALU
A0A8I3NH38	TIMP3		A0A8I3PU81	GPD2
A0A8I3NH42	PSMD3		A0A8I3PUE4	HADHA
A0A8I3NH92			A0A8I3PUE6	TMOD3
A0A8I3NHD5	DSG3		A0A8I3PUI9	CD44
A0A8I3NHF1	EFEMP1		A0A8I3PUQ0	SBSPON
A0A8I3NHG8	EIF3E		A0A8I3PUS4	COL6A5
A0A8I3NHK6	CANT1		A0A8I3PUT1	F2
A0A8I3NHL0	RPL23		A0A8I3PUW0	MYLK
A0A8I3NHL9	SUCLG2		A0A8I3PUW7	S100A11
A0A8I3NHU8	IQGAP2		A0A8I3PV25	MBNL1
A0A8I3NHZ1	SERPINC1		A0A8I3PV53	H1-2
A0A8I3NI72	RBM8A		A0A8I3PV96	KRT86
A0A8I3NIA6	KRT15		A0A8I3PVB5
A0A8I3NIB1	DSG1		A0A8I3PVD8	POSTN
A0A8I3NID9	KRT15		A0A8I3PVE3	FHL1
A0A8I3NIF7	AIF1		A0A8I3PVI9	ADH5
A0A8I3NII0	CHI3L1		A0A8I3PVP5	SNX4
A0A8I3NII5	ALDOC		A0A8I3PVT9	ENO1
A0A8I3NIM2	CLTA		A0A8I3PVV6	RHOA
A0A8I3NIN8	SMARCE1		A0A8I3PVX7	ITGB4
A0A8I3NIZ1	GLO1		A0A8I3PW19	IKBIP
A0A8I3NJ07	OSTF1		A0A8I3PW80	PHB2
A0A8I3NJ63	CD109		A0A8I3PW84	FLG
A0A8I3NJB1	CANX		A0A8I3PW93	COL6A3
A0A8I3NJD0	LMNB2		A0A8I3PWE4
A0A8I3NJF7	ITGAM		A0A8I3PWH6	UBE2L3
A0A8I3NJI4	SH3BGRL3		A0A8I3PWM8	MYL9
A0A8I3NJP9	MATN4		A0A8I3PWU6	MSN
A0A8I3NJQ2	NDUFB9		A0A8I3PWW2	USP5
A0A8I3NJR1	LRRC59		A0A8I3PWY9	RPL35A
A0A8I3NJU0			A0A8I3PWZ2	ENO1
A0A8I3NJV7	RPL11		A0A8I3PX00	STAT1
A0A8I3NJY8	LMNB2		A0A8I3PX06	KCTD12
A0A8I3NJZ1	TNC		A0A8I3PX13	H3C4
A0A8I3NK29	LONP1		A0A8I3PX48	LOC611458
A0A8I3NK47	LOC607182		A0A8I3PX70	ATP5MK
A0A8I3NK76	SFPQ		A0A8I3PX76	CP
A0A8I3NKB5	OGDH		A0A8I3PX91	COLGALT1
A0A8I3NKI4	DDB1		A0A8I3PXB5	SMC3
A0A8I3NKN2	CTHRC1		A0A8I3PXE6	H1-3
A0A8I3NKX8	GSPT1		A0A8I3PXH7	B2M
A0A8I3NKZ1	PC		A0A8I3PXJ3	RPL10
A0A8I3NL32	MYO1D		A0A8I3PXL2	HSPD1
A0A8I3NL35	COL12A1		A0A8I3PXS4	MECP2
A0A8I3NL87	KRT10		A0A8I3PXW2	SSR4
A0A8I3NL88	PDIA4		A0A8I3PYT6	TMPO
A0A8I3NL99	ABCE1		A0A8I3PYX8	FAM98B
A0A8I3NLH3	CFB		A0A8I3PZ15	TGM2
A0A8I3NLR0	VDAC1		A0A8I3PZ69	RPN2
A0A8I3NM03	CALR		A0A8I3PZF8	SAMHD1
A0A8I3NM22	GPX4		A0A8I3PZL7	KRT127
A0A8I3NM71	SYNCRIP		A0A8I3PZS7	PDHA1
A0A8I3NM74	GANAB		A0A8I3PZT2	PSMD12
A0A8I3NMB9	SLC25A24		A0A8I3PZT6	MAPK1
A0A8I3NMG3	YWHAE		A0A8I3PZY1	MATN2
A0A8I3NMK5	CLIC1		A0A8I3PZZ4	CORO1C
A0A8I3NML2	CLTB		A0A8I3Q016	DEK
A0A8I3NMR3	LTF		A0A8I3Q027	SLC25A3
A0A8I3NMY7	WDR5		A0A8I3Q031	HADH
A0A8I3NN11	FUS		A0A8I3Q043	PRPS2
A0A8I3NN15	SNRPD1		A0A8I3Q044	CFH
A0A8I3NN65	PSMD11		A0A8I3Q054	SLK
A0A8I3NN81	PPP2CA		A0A8I3Q0P9	TOP2B
A0A8I3NND5	ERLIN2		A0A8I3Q0X9	PML
A0A8I3NNG3	PRCP		A0A8I3Q111	PARK7
A0A8I3NNH2	RBM14		A0A8I3Q112	SET
A0A8I3NNJ6	CLEC3B		A0A8I3Q153	RPS13
A0A8I3NNJ9	PSMC1		A0A8I3Q195	PABPC1
A0A8I3NNL2	KRT15		A0A8I3Q1A6	OLA1
A0A8I3NNP1			A0A8I3Q1H9	TUBA4A
A0A8I3NNQ1	CARHSP1		A0A8I3Q1I7	AIMP1
A0A8I3NNQ3	MAP1LC3A		A0A8I3Q1M0	SEPTIN7
A0A8I3NP43	RPL36		A0A8I3Q1P7	YWHAZ
A0A8I3NP49	MSI2		A0A8I3Q1V1	ITIH1
A0A8I3NP66	PSMA4		A0A8I3Q1Z1	ELAVL1
A0A8I3NP99	RPL7A		A0A8I3Q1Z9	COL17A1
A0A8I3NPB0	COL5A1		A0A8I3Q2E4	LAMB2
A0A8I3NPB3	P3H1		A0A8I3Q2J4	VWF
A0A8I3NPF5	SRSF10		A0A8I3Q2L7	DKC1
A0A8I3NPH9	FGG		A0A8I3Q2N9	ATP6V1B2
A0A8I3NPL3	PRDX3		A0A8I3Q2T3	RCN1
A0A8I3NPM0	SNU13		A0A8I3Q2Z7	NDUFS5
A0A8I3NPN6	LUC7L3		A0A8I3Q318	CFI
A0A8I3NPP9	ZNF207		A0A8I3Q395	PCYOX1
A0A8I3NPS8	YBX1		A0A8I3Q3C0	PRKAR1A
A0A8I3NPT2	SKP1		A0A8I3Q3G3	ITIH4
A0A8I3NPX8	TXN		A0A8I3Q3G5	F11R
A0A8I3NQ03	NHP2		A0A8I3Q3I5	RPL7
A0A8I3NQ09	LTBP1		A0A8I3Q3J0	HABP2
A0A8I3NQ63	SKIC2		A0A8I3Q3K3	LOC477072
A0A8I3NQA0	C3		A0A8I3Q467	ARPC3
A0A8I3NQA7	SRSF6		A0A8I3Q497	TPM4
A0A8I3NQB4	RPL19		A0A8I3Q4E9	TPM4
A0A8I3NQD0	GSN		A0A8I3Q4H4	TIMP1
A0A8I3NQD2	TRIM29		A0A8I3Q4J0	PROS1
A0A8I3NQN1	FABP4		A0A8I3Q4L7	PRDX5
A0A8I3NQP0	THY1		A0A8I3Q4N9	ACTA2
A0A8I3NQU3	FBN2		A0A8I3Q4Y1	TKT
A0A8I3NQW0	CAPG		A0A8I3Q512	SYNPO2
A0A8I3NQW4	CD5L		A0A8I3Q522	FLNA
A0A8I3NQX0	UTRN		A0A8I3Q5B7	MIF
A0A8I3NQX4	NDUFA6		A0A8I3Q5E5	CAMK2D
A0A8I3NR35	CKAP4		A0A8I3Q5F9	APMAP
A0A8I3NRC4			A0A8I3Q5H9	A2M
A0A8I3NRD8	LOC119864483		A0A8I3Q5J1	OTUB1
A0A8I3NRE2	LAMA3		A0A8I3Q5N9	GAPDH
A0A8I3NRF0	TMED10		A0A8I3Q5Z8	SHTN1
A0A8I3NRS8	DPYSL2		A0A8I3Q620
A0A8I3NRT5	ASAH1		A0A8I3Q686	LRRFIP1
A0A8I3NRT7	SAFB		A0A8I3Q6I7	PYGB
A0A8I3NRV2	ALDH6A1		A0A8I3Q6P2	PGRMC2
A0A8I3NS19	FABP5		A0A8I3Q6R5	H1-1
A0A8I3NS33	ZNF326		A0A8I3Q6U1	NDUFA9
A0A8I3NS82	EIF4A3		A0A8I3Q6X7	PTGFRN
A0A8I3NS84	CTTN		A0A8I3Q739	ACTBL2
A0A8I3NSB7	LOXL2		A0A8I3Q774	NDUFA7
A0A8I3NSK4	PABPC1L		A0A8I3Q776	SF1
A0A8I3NSK9	NUCB2		A0A8I3Q7K8	PFDN2
A0A8I3NSN5	FBLN1		A0A8I3Q7R1	IMPDH2
A0A8I3NSQ5	BANF1		A0A8I3Q7T3	MGAM
